# Supplementary material for: Beyond the Gastrointestinal Tract: The Emerging and Diverse Tissue Tropisms of Astroviruses
Source: Viruses. 2021 Apr 22;13(5):732. doi: 10.3390/v13050732 (PMC8145421; doi:10.3390/v13050732)
Supplement: Supplementary file 1 [file viruses-13-00732-s001.zip]

Archive with 1 entries (1 files):
- viruses-1173824-supplementary.pdf
